# Supplementary material for: Variation of Structure and Cellular Functions of Type IA Topoisomerases across the Tree of Life
Source: Cells. 2024 Mar 21;13(6):553. doi: 10.3390/cells13060553 (PMC10969213; doi:10.3390/cells13060553)
Supplement: Supplementary file 1 [file cells-13-00553-s001.zip]

Archive with 1 entries (1 files):
- cells-2898231-supplementary.pdf
